# Supplementary material for: Fabrication, Characterization, and Microbial Biodegradation of Transparent Nanodehydrated Bioplastic (NDB) Membranes Using Novel Casting, Dehydration, and Peeling Techniques
Source: Polymers (Basel). 2023 Aug 4;15(15):3303. doi: 10.3390/polym15153303 (PMC10422282; doi:10.3390/polym15153303)
Supplement: Supplementary file 1 [file polymers-15-03303-s001.zip]

Archive with 1 entries (1 files):
- polymers-2435333-supplementary.pdf
